# Supplementary material for: Experience of Cannabis Use from Adolescence to Adulthood in France: An Interpretative Phenomenological Analysis
Source: Int J Environ Res Public Health. 2023 Mar 2;20(5):4462. doi: 10.3390/ijerph20054462 (PMC10002113; doi:10.3390/ijerph20054462)
Supplement: Supplementary file 1 [file ijerph-20-04462-s001.zip]

Archive with 1 entries (1 files):
- ijerph-2219383-supplementary.pdf
